# Supplementary material for: StemRegenin 1 Mitigates Radiation-Mediated Hematopoietic Injury by Modulating Radioresponse of Hematopoietic Stem/Progenitor Cells
Source: Biomedicines. 2023 Mar 8;11(3):824. doi: 10.3390/biomedicines11030824 (PMC10045038; doi:10.3390/biomedicines11030824)
Supplement: Supplementary file 1 [file biomedicines-11-00824-s001.zip]

Archive with 1 entries (1 files):
- biomedicines-2243255-supplementary.pdf
